# Supplementary material for: Evaluating In-Hospital Safety and Perioperative Costs of Total Hip Arthroplasty in Super-Elderly Patients: A Nationwide Propensity Score–Matched Analysis in Japan
Source: J Clin Med. 2025 Nov 3;14(21):7803. doi: 10.3390/jcm14217803 (PMC12609524; doi:10.3390/jcm14217803)
Supplement: Supplementary file 1 [file jcm-14-07803-s001.zip]

Archive with 1 entries (1 files):
- jcm-3918931-supplementary.pdf
